# Supplementary material for: miR-512-5p Suppresses Tumor Growth by Targeting hTERT in Telomerase Positive Head and Neck Squamous Cell Carcinoma In Vitro and In Vivo
Source: PLoS One. 2015 Aug 10;10(8):e0135265. doi: 10.1371/journal.pone.0135265 (PMC4530866; doi:10.1371/journal.pone.0135265)
Supplement: S1 Table — (XLSX) [file pone.0135265.s001.xlsx]

## Sheet: Sheet1
gene
TERT
KPNA6
COPZ1
TAB3
CEND1
DPCD
RAB15
MIB1
SLC6A4
SOCS7
BTG1
TSHZ3
ENAH
RORA
